# Supplementary material for: MicroRNA Let-7a, -7e and -133a Attenuate Hypoxia-Induced Atrial Fibrosis via Targeting Collagen Expression and the JNK Pathway in HL1 Cardiomyocytes
Source: Int J Mol Sci. 2022 Aug 25;23(17):9636. doi: 10.3390/ijms23179636 (PMC9455749; doi:10.3390/ijms23179636)
Supplement: Supplementary file 1 [file ijms-23-09636-s001.zip]

Archive with 1 entries (1 files):
- ijms-1824093-supplementary.pdf
